# Supplementary material for: Use of Chitosan as Copper Binder in the Continuous Electrochemical Reduction of CO2 to Ethylene in Alkaline Medium
Source: Membranes (Basel). 2022 Aug 15;12(8):783. doi: 10.3390/membranes12080783 (PMC9412364; doi:10.3390/membranes12080783)
Supplement: Supplementary file 1 [file membranes-12-00783-s001.zip]

Archive with 1 entries (1 files):
- membranes-1832004-supplementary.pdf
